# Supplementary material for: Efficacy and outcomes of surgical staples as an alternative to conventional skin closure in canine mastectomy
Source: PLoS One. 2025 Sep 19;20(9):e0332598. doi: 10.1371/journal.pone.0332598 (PMC12448982; doi:10.1371/journal.pone.0332598)
Supplement: S1 Table — (XLSX) [file pone.0332598.s001.xlsx]

## Sheet: Clinical-Pathology
GROUP/CASE n.	Histopathological	Age (years)	Weight (kg)	Sterilized?	Surgical time (min)	Skin suturing time (min)	Incision length (cm)
Nylon sutures #17	Malignant 1	13	1.4	No	52	11	23
Nylon sutures #22	Malignant 1	14	3.2	Yes	37	8	22
Nylon sutures #14	Malignant 1	9	3.5	No	78	14.5	26
Nylon sutures #25	Malignant 1	7	3.8	Yes	41	12	22
Nylon sutures #1	Malignant 1	9	4.6	Yes	41	10.63	25
Nylon sutures #15	Malignant 3	12	5.3	Yes	46	9.2	26
Nylon sutures #23	Malignant 3	8	5.4	No	81	9.53	26
Nylon sutures #30	Malignant 1	13	5.5	No	63	10.01	26
Nylon sutures #47	Malignant 1	11	5.6	No	55	12.4	32
Nylon sutures #48	Malignant 2	9	5.8	No	58	13	30
Nylon sutures #46	Malignant 3	11	5.9	No	79	15.4	36
Nylon sutures #13	Malignant 2	9	6.3	No	85	10.77	32
Nylon sutures #12	Malignant 1	12	6.4	No	77	9.17	26
Nylon sutures #38	Malignant 1	9	6.4	Yes	49	7.8	35
Nylon sutures #45	Malignant 1	10	7.4	No	73	13.2	38
Nylon sutures #16	Malignant 1	7	7.9	No	92	9.88	39
Nylon sutures #24	Benign	9	8	Yes	50	8.24	24
Nylon sutures #11	Benign	10	8.7	Yes	44	9	31
Nylon sutures #20	Benign	10	8.7	Yes	56	10.13	30
Nylon sutures #19	Malignant 1	10	8.9	No	87	11.45	29
Nylon sutures #21	Malignant 1	13	10	No	92	12	32
Nylon sutures #35	Malignant 3	11	13.1	No	92	12.4	40
Nylon sutures #32	Malignant 1	10	22	Yes	70	18.36	42
Nylon sutures #18	Benign	8	32	Yes	85	14	48
Nylon sutures #37	Malignant1	8	37.1	No	95	22	46
Surgical staples #8	Benign	11	3.3	Yes	32	1.48	24
Surgical staples #9	Malignant 3	11	3.5	No	43	0.97	24
Surgical staples #27	Malignant 1	10	3.6	Yes	38	1.2	29
Surgical staples #10	Malignant 1	7	3.7	No	70	0.92	23
Surgical staples #2	Malignant 1	9	4.6	Yes	32	1.17	24
Surgical staples #6	Benign	9	4.7	Yes	35	2.02	23
Surgical staples #49	Malignant 3	11	5	No	46	1.03	29
Surgical staples #34	Malignant 1	5	5.3	Yes	34	1.04	28
Surgical staples #26	Malignant 1	9	5.7	Yes	40	1.12	29
Surgical staples #7	Malignant 1	9	6.3	No	69	1.95	28
Surgical staples #29	Malignant 1	9	6.7	No	55	1.04	38
Surgical staples #31	Malignant 2	11	7.9	Yes	31	1.19	32
Surgical staples #4	Malignant 1	9	8	No	80	0.98	26
Surgical staples #41	Malignant 2	9	9	No	44	1.2	36
Surgical staples #28	Malignant 1	11	9.7	Yes	46	1.08	28
Surgical staples #3	Malignant 1	8	10.1	No	72	1.43	36
Surgical staples #43	Malignant 1	13	11.2	Yes	32	1.09	39
Surgical staples #33	Malignant 3	13	11.3	No	64	1.09	39
Surgical staples #44	Malignant 2	6	11.3	No	55	1.13	39
Surgical staples #42	Malignant 3	10	11.6	No	45	1.12	40
Surgical staples #5	Malignant 2	14	14	Yes	50	1.27	38
Surgical staples #36	Malignant 1	8	17.7	No	78	2	41
Surgical staples #39	Malignant 1	10	18.9	No	47	1.14	39
Surgical staples #40	Malignant 1	14	23.5	No	59	1.16	41
Surgical staples #50	Malignant 3	12	31	Yes	43	1.32	45

## Sheet: Surgical wound assessments
GROUP/CASE n.	Immediate complications?	Wound changes?	Occurrence of dehiscence?	Local temperature (°C)	Severity grade	Hyperemia?	Desquamation?	Scabs?	Ulceration?	Increased volume?	Bleeding?	Seroma?	Signs of infection?	Signs of allergy?
Nylon sutures #17	No	Yes	No	38.2	2	Yes	No	Yes	No	No	No	No	No	Yes
Nylon sutures #22	No	Yes	No	37.6	1	Yes	No	Yes	No	Yes	No	No	No	No
Nylon sutures #14	No	Yes	No	36.8	2	Yes	No	Yes	No	No	No	No	Yes	No
Nylon sutures #25	No	Yes	No	38.1	1	Yes	No	Yes	No	No	Yes	No	No	No
Nylon sutures #1	No	Yes	No	37.8	2	Yes	No	Yes	No	No	No	No	Yes	No
Nylon sutures #15	No	Yes	No	37.4	1	Yes	No	Yes	No	No	No	No	Yes	No
Nylon sutures #23	No	Yes	No	37.2	1	Yes	No	Yes	No	No	No	No	No	No
Nylon sutures #30	No	Yes	No	36.7	1	Yes	No	Yes	No	No	No	No	No	No
Nylon sutures #47	No	Yes	No	38.1	1	Yes	No	Yes	No	No	No	No	No	No
Nylon sutures #48	No	Yes	No	38.3	2	Yes	No	Yes	No	No	Yes	No	Yes	No
Nylon sutures #46	No	Yes	No	38.2	1	Yes	No	Yes	No	No	No	Yes	No	No
Nylon sutures #13	No	Yes	No	38.5	2	Yes	No	Yes	No	No	No	Yes	Yes	No
Nylon sutures #12	No	Yes	No	37.9	1	Yes	No	Yes	No	No	Yes	No	No	No
Nylon sutures #38	No	Yes	No	38	1	Yes	No	Yes	No	No	Yes	No	No	No
Nylon sutures #45	No	Yes	No	38.3	1	Yes	No	Yes	No	Yes	Yes	No	Yes	No
Nylon sutures #16	No	Yes	No	38.6	1	Yes	No	Yes	No	Yes	Yes	No	No	No
Nylon sutures #24	No	Yes	No	37.3	1	Yes	No	Yes	No	No	No	No	Yes	No
Nylon sutures #11	No	Yes	No	37.6	1	No	No	Yes	No	No	No	No	Yes	Yes
Nylon sutures #20	No	Yes	No	37.9	1	Yes	No	Yes	No	Yes	No	No	No	Yes
Nylon sutures #19	No	Yes	No	38.4	1	Yes	No	Yes	No	Yes	No	No	Yes	Yes
Nylon sutures #21	No	Yes	No	38.4	1	Yes	No	Yes	No	Yes	No	No	No	Yes
Nylon sutures #35	No	Yes	No	38.1	1	Yes	No	Yes	No	No	No	Yes	No	No
Nylon sutures #32	No	Yes	No	38.7	3	Yes	No	Yes	Yes	No	Yes	Yes	Yes	No
Nylon sutures #18	No	Yes	No	38.3	1	No	No	Yes	No	No	No	No	No	No
Nylon sutures #37	No	Yes	No	38.4	1	Yes	No	Yes	No	No	No	Yes	No	No
Surgical staples #8	No	Yes	No	37.2	1	No	No	Yes	No	No	No	No	No	No
Surgical staples #9	No	Yes	No	36.7	1	Yes	No	No	No	No	No	No	No	No
Surgical staples #27	No	No	No	37.5	0	No	No	No	No	No	No	No	No	No
Surgical staples #10	No	No	No	36.6	0	No	No	No	No	No	No	No	No	No
Surgical staples #2	No	No	No	36.9	1	No	No	Yes	No	No	No	No	No	No
Surgical staples #6	No	No	No		1	Yes	No	Yes	No	No	No	No	No	No
Surgical staples #49	No	No	No	36.9	0	No	No	No	No	No	No	No	No	No
Surgical staples #34	No	No	No	36.8	0	No	No	No	No	No	No	No	No	No
Surgical staples #26	No	Yes	No	37.1	1	No	No	Yes	No	No	No	No	No	No
Surgical staples #7	No	Yes	No	37.3	1	Yes	No	Yes	No	No	No	No	No	No
Surgical staples #29	No	Yes	No	36.9	1	No	No	Yes	No	No	No	No	No	No
Surgical staples #31	No	Yes	No	37.6	1	Yes	No	No	No	No	Yes	No	No	No
Surgical staples #4	No	Yes	No	36.2	0	No	No	No	No	No	No	No	No	No
Surgical staples #41	No	Yes	No	36.3	1	No	No	Yes	No	No	No	No	No	No
Surgical staples #28	No	Yes	No	36.7	0	No	No	No	No	No	No	No	No	No
Surgical staples #3	No	Yes	No	37.2	1	Yes	No	No	No	No	No	No	No	No
Surgical staples #43	No	Yes	No	37.4	2	Yes	No	Yes	No	No	No	Yes	No	No
Surgical staples #33	No	Yes	No	37.7	1	Yes	No	Yes	No	No	No	No	No	No
Surgical staples #44	No	Yes	No	37.3	1	No	No	Yes	No	No	No	No	No	No
Surgical staples #42	No	Yes	No	36.7	1	No	No	Yes	No	No	No	No	No	No
Surgical staples #5	No	Yes	No	37.6	1	Yes	No	Yes	No	No	No	No	No	No
Surgical staples #36	No	No	No	36.4	0	No	No	No	No	No	No	No	No	No
Surgical staples #39	No	No	No	37.1	1	Yes	No	Yes	No	No	No	No	No	No
Surgical staples #40	Yes	Yes	No	38.9
Surgical staples #50	No	Yes	No	37.9	1	No	No	Yes	No	No	No	No	No	No
